# Supplementary material for: Plasma polyphenols associated with lower high-sensitivity C-reactive protein concentrations: a cross-sectional study within the European Prospective Investigation into Cancer and Nutrition (EPIC) cohort
Source: Br J Nutr. 2020 Jan 28;123(2):198–208. doi: 10.1017/S0007114519002538 (PMC7015881; doi:10.1017/S0007114519002538)
Supplement: Supplementary file 1 [file S0007114519002538sup001.zip]

Archive with 6 entries (6 files):
- S0007114519002538supp004.docx
- S0007114519002538supp005.docx
- S0007114519002538supp006.docx
- S0007114519002538supp001.pptx
- S0007114519002538supp002.pptx
- S0007114519002538supp003.pptx
